# Supplementary material for: Topographic mapping of the glioblastoma proteome reveals a triple-axis model of intra-tumoral heterogeneity
Source: Nat Commun. 2022 Jan 10;13:116. doi: 10.1038/s41467-021-27667-w (PMC8748638; doi:10.1038/s41467-021-27667-w)
Supplement: Supplementary file 3 — Supplemental Data S1. Patient data [file 41467_2021_27667_MOESM3_ESM.xlsx]

## Sheet: Discovery
Case	Primary vs reccurent	Age	Sex	Location of Resection	IDH status	IDH method	ATRX	ATRX method	p53	p53 method		MGMT	MGMT method
1	primary	70	M	Right temporo-parietal	WT	immunohistochemistry	retained	immunohistochemistry	WT	immunohistochemistry		-	sequencing
2	primary	66	F	Left temporo-parietal	WT	immunohistochemistry	retained	immunohistochemistry	WT	immunohistochemistry		-	sequencing
3	primary	66	F	Left frontal	WT	immunohistochemistry	retained	immunohistochemistry	WT	immunohistochemistry		+	sequencing
4	primary	81	M	Left frontal	WT	immunohistochemistry	retained	immunohistochemistry	WT	immunohistochemistry		-	sequencing
5	primary	56	M	Right frontal	WT	immunohistochemistry	retained	immunohistochemistry	WT	immunohistochemistry		+	sequencing
6	primary	58	M	Right parietal	WT	immunohistochemistry	retained	immunohistochemistry	WT	immunohistochemistry			sequencing
7	primary	60	M	Right parietal	WT	immunohistochemistry	retained	immunohistochemistry	WT	immunohistochemistry			sequencing
8	primary	58	M	Left temporal	WT	immunohistochemistry	retained	immunohistochemistry	WT	immunohistochemistry		-	sequencing
9	primary	60	F	Right temporal	WT	immunohistochemistry	retained	immunohistochemistry	WT	immunohistochemistry		-	sequencing
10	primary	84	F	Left parietal	WT	immunohistochemistry	retained	immunohistochemistry	Mutated	immunohistochemistry		+	sequencing
11	primary	63	F	Right temporal	WT	immunohistochemistry	retained	immunohistochemistry	WT	immunohistochemistry		-	sequencing
12	primary	72	M	Right Temporal	WT	immunohistochemistry	retained	immunohistochemistry	WT	immunohistochemistry		-	sequencing
13	primary	69	M	Frontal temporal parietal	WT	sequencing	lost	immunohistochemistry	WT	immunohistochemistry		+	sequencing
14	primary	73	M	Left cerebral hemisphere	WT	immunohistochemistry	retained	immunohistochemistry	WT	immunohistochemistry		intermediate	sequencing
15	primary	72	M	Right Parietal	WT	immunohistochemistry	retained	immunohistochemistry	WT	immunohistochemistry		+	sequencing
16	primary	55	M	Right Parietal	WT	sequencing	retained	immunohistochemistry	Mutated	immunohistochemistry		+	sequencing
17	primary	75	F	Left Frontal	WT	sequencing	retained	immunohistochemistry	Mutated	immunohistochemistry		+	sequencing
18	primary	69	F	Left parietal, occepital	WT	immunohistochemistry	retained	immunohistochemistry	WT	immunohistochemistry		+	sequencing
19	primary	55	F	Right frontal lobe	WT	immunohistochemistry	retained	immunohistochemistry	WT	immunohistochemistry		+	sequencing
20	primary	74	F	Right temporal	WT	immunohistochemistry	retained	immunohistochemistry	heterogeneous	immunohistochemistry		-	sequencing
