# Supplementary material for: Topographic mapping of the glioblastoma proteome reveals a triple-axis model of intra-tumoral heterogeneity
Source: Nat Commun. 2022 Jan 10;13:116. doi: 10.1038/s41467-021-27667-w (PMC8748638; doi:10.1038/s41467-021-27667-w)
Supplement: Supplementary file 5 — Supplemental Data S3. Proteogenomic comparisons between gene sets [file 41467_2021_27667_MOESM5_ESM.xlsx]

## Sheet: Sheet 1 - proteogenomic.marker
	Gene.vector	Proteogenomic.specificity	Region.specificity
1	GABARAPL1	RNA	LE
2	CHN1	RNA	LE
3	3	RNA	LE
4	OAT	RNA	LE
5	FBXO41	RNA	LE
6	SNRPN	RNA	LE
7	KCNMA1	RNA	LE
8	NRGN	RNA	LE
9	EIF4A2	RNA	LE
10	GNAO1	RNA	LE
11	TOLLIP	RNA	LE
12	GNB5	RNA	LE
13	AKAP5	RNA	LE
14	PEX5L	RNA	LE
15	UNC13A	RNA	LE
16	RTN4	RNA	LE
17	GNG3	RNA	LE
18	GRIN1	RNA	LE
19	FAM169A	RNA	LE
20	USP46	RNA	LE
21	ARPP19	RNA	LE
22	SCOC	RNA	LE
23	RBFOX1	RNA	LE
24	SLC9A6	RNA	LE
25	KIF3A	RNA	LE
26	SLC1A4	RNA	LE
27	DLGAP1	RNA	LE
28	ACBD7	RNA	LE
29	EPS15	RNA	LE
30	RBP4	RNA	LE
31	PTBP2	RNA	LE
32	ATP9A	RNA	LE
33	ASRGL1	RNA	LE
34	CMAS	RNA	LE
35	GNAZ	RNA	LE
36	ANXA3	RNA	LE
37	SOD1	RNA	LE
38	SLC7A14	RNA	LE
39	PDE1B	RNA	LE
40	SERPINI1	RNA	LE
41	TSC22D1	RNA	LE
42	CAMK4	RNA	LE
43	UGP2	RNA	LE
44	NDRG3	RNA	LE
45	UBQLN2	RNA	LE
46	DLG3	RNA	LE
47	ARHGAP44	RNA	LE
48	PIP4K2A	RNA	LE
49	CACYBP	RNA	LE
50	MINK1	RNA	LE
51	SLC32A1	RNA	LE
52	PGP	RNA	LE
53	C2CD2L	RNA	LE
54	PPP1R21	RNA	LE
55	SYNE1	RNA	LE
56	MAP4	RNA	LE
57	CSRP1	RNA	LE
58	NPTXR	RNA	LE
59	SMAP2	RNA	LE
60	RTN3	RNA	LE
61	SRGAP3	RNA	LE
62	PLEKHB1	RNA	LE
63	AASDHPPT	RNA	LE
64	MAOA	RNA	LE
65	ITSN1	RNA	LE
66	OPALIN	RNA	LE
67	SPTBN4	RNA	LE
68	SGTB	RNA	LE
69	NCALD	RNA	LE
70	STUB1	RNA	LE
71	ACYP2	RNA	LE
72	ARHGEF7	RNA	LE
73	WFS1	RNA	LE
74	PAK3	RNA	LE
75	TF	RNA	LE
76	USP11	RNA	LE
77	NDEL1	RNA	LE
78	ALDH1A1	RNA	LE
79	SPTB	RNA	LE
80	MGST1	RNA	LE
81	IFIT1	RNA	LE
82	PLD3	RNA	LE
83	MAPK8IP3	RNA	LE
84	GAD2	RNA	LE
85	CLASP2	RNA	LE
86	DDRGK1	RNA	LE
87	AKAP7	RNA	LE
88	SHANK2	RNA	LE
89	PTPRN	RNA	LE
90	LCMT1	RNA	LE
91	PDYN	RNA	LE
92	PTPRD	RNA	LE
93	EPHX1	RNA	LE
94	ATP6V0C	RNA	LE
95	STMN2	RNA	LE
96	EPHX2	RNA	LE
97	HNRNPH2	RNA	LE
98	FBLL1	RNA	LE
99	GABRB3	RNA	LE
100	TUBG2	RNA	LE
101	ANK1	RNA	LE
102	GIT1	RNA	LE
103	PPP1R9B	RNA	LE
104	SV2B	common	LE
105	PI4KA	common	LE
106	NSF	common	LE
107	PPP3CB	common	LE
108	NECAB1	common	LE
109	SNCA	common	LE
110	DLG2	common	LE
111	NPTN	common	LE
112	MAP2K4	common	LE
113	ATP6V1A	common	LE
114	NECAP1	common	LE
115	NCEH1	common	LE
116	CYFIP2	common	LE
117	MDH1	common	LE
118	DIRAS2	common	LE
119	SNCG	common	LE
120	PRKCB	common	LE
121	CNKSR2	common	LE
122	ACSL6	common	LE
123	DNAJC6	common	LE
124	RAB6B	common	LE
125	SYNJ1	common	LE
126	PSD3	common	LE
127	PREPL	common	LE
128	CAMKK1	common	LE
129	GOT1	common	LE
130	PAK1	common	LE
131	STXBP5	common	LE
132	ATP1B1	common	LE
133	NAPB	common	LE
134	ATP6V1B2	common	LE
135	ATP6V1H	common	LE
136	PRKCE	common	LE
137	CAMKK2	common	LE
138	TPRG1L	common	LE
139	TUBA4A	common	LE
140	ANK3	common	LE
141	LGI1	common	LE
142	EHD3	common	LE
143	STX1B	common	LE
144	SH3BGRL2	common	LE
145	APBB1	common	LE
146	WDR47	common	LE
147	STXBP1	common	LE
148	MYO5A	common	LE
149	HPRT1	common	LE
150	MAPK10	common	LE
151	DNAJA4	common	LE
152	DNM1	common	LE
153	HPCAL4	common	LE
154	PRNP	common	LE
155	YWHAH	common	LE
156	PRKACB	common	LE
157	OPTN	common	LE
158	SCN2A	common	LE
159	KCNAB2	common	LE
160	KIAA1107	common	LE
161	SLC4A10	common	LE
162	ATP2B2	common	LE
163	GLS	common	LE
164	AK5	common	LE
165	CALM3	common	LE
166	NCS1	common	LE
167	PHYHIP	common	LE
168	RAB3A	common	LE
169	STX1A	common	LE
170	CAMK2A	common	LE
171	KIAA0513	common	LE
172	CAP2	common	LE
173	TPD52L1	common	LE
174	NDUFB8	common	LE
175	WDR7	common	LE
176	BSN	common	LE
177	SYP	common	LE
178	KIF5C	common	LE
179	VAMP1	common	LE
180	UCHL1	common	LE
181	MTCH1	common	LE
182	REPS2	common	LE
183	NEFH	common	LE
184	PRKCG	common	LE
185	PITHD1	common	LE
186	NBEA	common	LE
187	CRYM	common	LE
188	ATL1	common	LE
189	RTN1	common	LE
190	FAM49A	common	LE
191	ATP6V1E1	common	LE
192	TAGLN3	common	LE
193	ANK2	common	LE
194	PPP3CA	common	LE
195	SYNGR1	common	LE
196	RYR2	common	LE
197	MAPRE3	common	LE
198	ACTR3B	common	LE
199	MAP1A	common	LE
200	AMPH	common	LE
201	HPCA	common	LE
202	GABBR1	common	LE
203	ATP6V1G2	common	LE
204	SYN2	common	LE
205	SCAMP5	common	LE
206	PDXP	common	LE
207	GAD1	common	LE
208	TTC7B	common	LE
209	SLC25A12	common	LE
210	HSPA12A	common	LE
211	ATP2B1	common	LE
212	SULT4A1	common	LE
213	NEBL	common	LE
214	AP3M2	common	LE
215	SYT1	common	LE
216	BAIAP2	common	LE
217	ARRB1	common	LE
218	NEFM	common	LE
219	SYN1	common	LE
220	TUBA8	common	LE
221	RAP1GDS1	common	LE
222	INPP4A	common	LE
223	PCP4	common	LE
224	DMXL2	common	LE
225	EPB41L3	common	LE
226	OGDHL	common	LE
227	QDPR	common	LE
228	SNAP25	common	LE
229	SLC2A13	common	LE
230	STXBP6	common	LE
231	BSCL2	common	LE
232	RAPGEF4	common	LE
233	ATP6V0A1	common	LE
234	ITPR1	common	LE
235	ERC2	common	LE
236	PTK2B	common	LE
237	ATP8A1	common	LE
238	TPPP	common	LE
239	CADPS	common	LE
240	MADD	common	LE
241	ACTN2	common	LE
242	VSNL1	common	LE
243	ANKS1B	common	LE
244	GDA	common	LE
245	EPHA4	common	LE
246	DOC2A	common	LE
247	PLCXD3	common	LE
248	SYT7	common	LE
249	ATP1A3	common	LE
250	PPFIA2	common	LE
251	PACSIN1	common	LE
252	NRXN3	common	LE
253	CHGA	common	LE
254	DYNC1I1	common	LE
255	MAP2K1	common	LE
256	SLC12A5	common	LE
257	SYNGR3	common	LE
258	RGS7	common	LE
259	SH3GL2	common	LE
260	SYNPR	common	LE
261	SGIP1	common	LE
262	VAMP2	common	LE
263	SNPH	common	LE
264	SNCB	common	LE
265	RAB27B	common	LE
266	FBXO2	common	LE
267	IDH3A	common	LE
268	ABLIM2	common	LE
269	PPP1R1B	common	LE
270	SH3GL3	common	LE
271	PCLO	common	LE
272	PEBP1	common	LE
273	NGEF	common	LE
274	SLC17A7	common	LE
275	ACOT7	common	LE
276	SNAP91	common	LE
277	WDR37	common	LE
278	NIPSNAP3B	common	LE
279	AAK1	common	LE
280	GABRB2	common	LE
281	OXCT1	common	LE
282	NCDN	common	LE
283	LANCL1	common	LE
284	TBC1D24	common	LE
285	CPE	common	LE
286	ROGDI	common	LE
287	TMOD2	common	LE
288	NEFL	common	LE
289	SLC1A2	common	LE
290	SLC25A4	common	LE
291	DPP10	common	LE
292	NRXN1	common	LE
293	ABR	common	LE
294	CNTNAP2	common	LE
295	PRKAR1B	common	LE
296	GDAP1	common	LE
297	GABRB1	common	LE
298	ATP2B3	common	LE
299	SIRPA	common	LE
300	CPLX2	common	LE
301	NAPG	common	LE
302	WASF1	common	LE
303	GABARAPL2	common	LE
304	PLCB1	common	LE
305	PDXK	common	LE
306	CD47	common	LE
307	PHACTR1	common	LE
308	SRCIN1	common	LE
309	SLC8A2	common	LE
310	NDRG4	common	LE
311	PRRT1	common	LE
312	CALB2	common	LE
313	CISD1	common	LE
314	KCNA2	common	LE
315	NT5DC3	common	LE
316	REEP5	common	LE
317	SCAI	common	LE
318	ATP8A2	common	LE
319	ADD3	common	LE
320	ME1	common	LE
321	CD99L2	common	LE
322	ATP6V1C1	common	LE
323	FABP3	common	LE
324	PRRT2	common	LE
325	WASF3	common	LE
326	SGSM1	common	LE
327	SUCLA2	common	LE
328	CAMKV	common	LE
329	MAL2	common	LE
330	CIT	common	LE
331	GABRA1	common	LE
332	SPTBN2	common	LE
333	KCTD16	common	LE
334	STK32C	common	LE
335	GOT2	common	LE
336	NDUFA5	common	LE
337	SH3GLB2	common	LE
338	SLC30A3	common	LE
339	RASAL1	common	LE
340	SLC6A17	common	LE
341	CCK	common	LE
342	AGAP2	common	LE
343	PDE2A	common	LE
344	OLFM1	common	LE
345	IMPA1	common	LE
346	RAP1GAP	common	LE
347	HAGH	common	LE
348	GABRG2	common	LE
349	CAMK1D	common	LE
350	PRKAR2B	common	LE
351	CPLX1	common	LE
352	SELENBP1	common	LE
353	MFSD6	common	LE
354	CACNB1	common	LE
355	STXBP5L	common	LE
356	YWHAG	common	LE
357	ACYP1	common	LE
358	SLC6A1	common	LE
359	TLN2	common	LE
360	GRIA2	common	LE
361	MBLAC2	common	LE
362	NECAB2	common	LE
363	GPM6A	common	LE
364	PPP1R7	common	LE
365	GAS7	common	LE
366	NDRG2	common	LE
367	MRAS	common	LE
368	LGI3	common	LE
369	MAP2	common	LE
370	AK1	common	LE
371	NCKIPSD	common	LE
372	TUBB4A	common	LE
373	PALM	common	LE
374	NDUFB9	common	LE
375	PFKM	common	LE
376	ATP6V0D1	common	LE
377	TUBB2A	common	LE
378	CAMK2B	common	LE
379	AUH	common	LE
380	MAPK3	common	LE
381	OXR1	common	LE
382	NEGR1	common	LE
383	LIN7B	common	LE
384	EPB41L1	common	LE
385	CLTB	common	LE
386	CEND1	common	LE
387	OMG	common	LE
388	STAM	common	LE
389	CASKIN1	common	LE
390	CPNE6	common	LE
391	CHGB	common	LE
392	KIF1A	common	LE
393	GDI1	common	LE
394	BASP1	common	LE
395	PIP4K2C	common	LE
396	PIN1	common	LE
397	ACO2	common	LE
398	MAP6	common	LE
399	RIMS1	common	LE
400	HOMER1	common	LE
401	OPCML	common	LE
402	PCDH7	common	LE
403	MPP1	common	LE
404	TOM1L2	common	LE
405	WBP2	common	LE
406	CHCHD6	common	LE
407	BRSK1	common	LE
408	EEF1A2	common	LE
409	GSTM3	common	LE
410	SHANK3	common	LE
411	IQSEC2	common	LE
412	CNTNAP1	common	LE
413	ICAM5	common	LE
414	GABBR2	common	LE
415	TRIM3	common	LE
416	DLGAP3	common	LE
417	CKMT1A	common	LE
418	SNTA1	common	LE
419	SV2A	common	LE
420	ALDOC	common	LE
421	SLC25A22	common	LE
422	PTGDS	common	LE
423	HK1	common	LE
424	CACNG8	common	LE
425	AP3B2	common	LE
426	DCTN1	common	LE
427	HAPLN4	common	LE
428	CADM2	common	LE
429	GPR158	common	LE
430	FXYD1	common	LE
431	CA4	common	LE
432	PKIA	common	LE
433	NTM	common	LE
434	INA	common	LE
435	RAB3B	common	LE
436	SYN3	common	LE
437	DIRAS1	common	LE
438	CAMSAP3	common	LE
439	MAPT	common	LE
440	FXYD7	common	LE
441	VAT1L	common	LE
442	MBP	common	LE
443	CLVS2	common	LE
444	CACNB3	common	LE
445	DNM3	common	LE
446	IGSF8	common	LE
447	IGSF21	common	LE
448	SYNGAP1	common	LE
449	ELAVL4	common	LE
450	PPFIA3	common	LE
451	SBF1	common	LE
452	ASS1	common	LE
453	NPTX1	common	LE
454	CADM3	common	LE
455	CACNA2D1	common	LE
456	ABHD10	proteomic	LE
457	ABI2	proteomic	LE
458	ACAT1	proteomic	LE
459	ACOT13	proteomic	LE
460	ACOT9	proteomic	LE
461	ACSF3	proteomic	LE
462	ACTR1A	proteomic	LE
463	ADAM23	proteomic	LE
464	ADD1	proteomic	LE
465	ADD2	proteomic	LE
466	AFG3L2	proteomic	LE
467	AGAP3	proteomic	LE
468	AKR1C3	proteomic	LE
469	ALDH2	proteomic	LE
470	ALDH5A1	proteomic	LE
471	ALDH6A1	proteomic	LE
472	AMER3	proteomic	LE
473	ANXA7	proteomic	LE
474	AP1S1	proteomic	LE
475	AP2A1	proteomic	LE
476	AP2A2	proteomic	LE
477	AP2B1	proteomic	LE
478	AP2M1	proteomic	LE
479	AP2S1	proteomic	LE
480	APOO	proteomic	LE
481	APP	proteomic	LE
482	ARF1	proteomic	LE
483	ARF5	proteomic	LE
484	ARFGAP1	proteomic	LE
485	ARFGEF3	proteomic	LE
486	ARHGAP23	proteomic	LE
487	ARHGAP26	proteomic	LE
488	ARL¬†15.00	proteomic	LE
489	ARMC1	proteomic	LE
490	ARPC1A	proteomic	LE
491	ATAT1	proteomic	LE
492	ATCAY	proteomic	LE
493	ATL2	proteomic	LE
494	ATP1A1	proteomic	LE
495	ATP1A2	proteomic	LE
496	ATP1B2	proteomic	LE
497	ATP2A2	proteomic	LE
498	ATP2B4	proteomic	LE
499	ATP5F1A	proteomic	LE
500	ATP5F1B	proteomic	LE
501	ATP5F1C	proteomic	LE
502	ATP5F1D	proteomic	LE
503	ATP5F1EP2	proteomic	LE
504	ATP5MD	proteomic	LE
505	ATP5ME	proteomic	LE
506	ATP5MF	proteomic	LE
507	ATP5MG	proteomic	LE
508	ATP5PB	proteomic	LE
509	ATP5PD	proteomic	LE
510	ATP5PF	proteomic	LE
511	ATP5PO	proteomic	LE
512	ATP6AP1	proteomic	LE
513	ATP6V0D2	proteomic	LE
514	ATP6V1D	proteomic	LE
515	ATP6V1F	proteomic	LE
516	ATPAF1	proteomic	LE
517	B4GAT1	proteomic	LE
518	BCAS3	proteomic	LE
519	BDH1	proteomic	LE
520	BIN1	proteomic	LE
521	CARMIL2	proteomic	LE
522	CCDC6	proteomic	LE
523	CCNY	proteomic	LE
524	CD200	proteomic	LE
525	CDH13	proteomic	LE
526	CDK5	proteomic	LE
527	CEP170B	proteomic	LE
528	CHCHD3	proteomic	LE
529	CHP1	proteomic	LE
530	CKB	proteomic	LE
531	CLSTN1	proteomic	LE
532	CLTC	proteomic	LE
533	CNP	proteomic	LE
534	CNRIP1	proteomic	LE
535	CNTN1	proteomic	LE
536	CNTN2	proteomic	LE
537	COPS5	proteomic	LE
538	CORO1A	proteomic	LE
539	COX4I1	proteomic	LE
540	COX5A	proteomic	LE
541	COX5B	proteomic	LE
542	COX6B1	proteomic	LE
543	COX6C	proteomic	LE
544	COX7A1	proteomic	LE
545	COX7A2	proteomic	LE
546	COX7A2L	proteomic	LE
547	CPNE5	proteomic	LE
548	CRAT	proteomic	LE
549	CRMP1	proteomic	LE
550	CS	proteomic	LE
551	CTBP1	proteomic	LE
552	CUL2	proteomic	LE
553	CYC1	proteomic	LE
554	CYCS	proteomic	LE
555	DCTN2	proteomic	LE
556	DCTN3	proteomic	LE
557	DCTN4	proteomic	LE
558	DDAH1	proteomic	LE
559	DLAT	proteomic	LE
560	DLD	proteomic	LE
561	DLG1	proteomic	LE
562	DLST	proteomic	LE
563	DMTN	proteomic	LE
564	DNAJB2	proteomic	LE
565	DNAJB4	proteomic	LE
566	DNAJB6	proteomic	LE
567	DNAJC11	proteomic	LE
568	DNAJC5	proteomic	LE
569	DNM1L	proteomic	LE
570	DOK3	proteomic	LE
571	DPP6	proteomic	LE
572	DPYSL2	proteomic	LE
573	DPYSL4	proteomic	LE
574	DPYSL5	proteomic	LE
575	ECHS1	proteomic	LE
576	EFHD2	proteomic	LE
577	ENO2	proteomic	LE
578	EPDR1	proteomic	LE
579	EPN1	proteomic	LE
580	EPS15L1	proteomic	LE
581	ERMN	proteomic	LE
582	F8A1	proteomic	LE
583	FAHD1	proteomic	LE
584	FAM184A	proteomic	LE
585	FAM241B	proteomic	LE
586	FAM49B	proteomic	LE
587	FANCD2	proteomic	LE
588	FARSB	proteomic	LE
589	FH	proteomic	LE
590	FKBP8	proteomic	LE
591	FLOT1	proteomic	LE
592	FLOT2	proteomic	LE
593	FN3K	proteomic	LE
594	FSD1	proteomic	LE
595	FTH1	proteomic	LE
596	FXYD6	proteomic	LE
597	GAP43	proteomic	LE
598	GATD1	proteomic	LE
599	GGT7	proteomic	LE
600	GJA1	proteomic	LE
601	GLRX5	proteomic	LE
602	GLUD1	proteomic	LE
603	GLUL	proteomic	LE
604	GPD2	proteomic	LE
605	GPHN	proteomic	LE
606	GPI	proteomic	LE
607	GPM6B	proteomic	LE
608	GPR37L1	proteomic	LE
609	GPRIN1	proteomic	LE
610	GRB2	proteomic	LE
611	GRIA1	proteomic	LE
612	GRIA3	proteomic	LE
613	GRIPAP1	proteomic	LE
614	GRM3	proteomic	LE
615	GSK3A	proteomic	LE
616	HAPLN2	proteomic	LE
617	HMOX2	proteomic	LE
618	HRAS	proteomic	LE
619	HSDL1	proteomic	LE
620	HSPA12B	proteomic	LE
621	HSPA4L	proteomic	LE
622	HSPH1	proteomic	LE
623	IDH3B	proteomic	LE
624	IDH3G	proteomic	LE
625	IGBP1	proteomic	LE
626	IMMT	proteomic	LE
627	IQSEC1	proteomic	LE
628	ITPK1	proteomic	LE
629	JAM3	proteomic	LE
630	KBTBD11	proteomic	LE
631	KIF21A	proteomic	LE
632	KIF2A	proteomic	LE
633	KLC2	proteomic	LE
634	KRAS	proteomic	LE
635	KYAT3	proteomic	LE
636	L1CAM	proteomic	LE
637	LANCL2	proteomic	LE
638	LETM1	proteomic	LE
639	LGALSL	proteomic	LE
640	LHPP	proteomic	LE
641	LINGO1	proteomic	LE
642	LSAMP	proteomic	LE
643	LZTFL1	proteomic	LE
644	MAG	proteomic	LE
645	MAP6D1	proteomic	LE
646	MAPK1	proteomic	LE
647	MAPRE2	proteomic	LE
648	MDH2	proteomic	LE
649	ME3	proteomic	LE
650	MECR	proteomic	LE
651	MFN2	proteomic	LE
652	MFSD4A	proteomic	LE
653	MGLL	proteomic	LE
654	MGST3	proteomic	LE
655	MICAL3	proteomic	LE
656	MKI67	proteomic	LE
657	MOG	proteomic	LE
658	MPP2	proteomic	LE
659	MT-ATP6	proteomic	LE
660	MT-CO2	proteomic	LE
661	MT-ND4	proteomic	LE
662	MT-ND5	proteomic	LE
663	MT-ND6	proteomic	LE
664	MTCH2	proteomic	LE
665	MYADM	proteomic	LE
666	NAPA	proteomic	LE
667	NAPEPLD	proteomic	LE
668	NAXD	proteomic	LE
669	NCAM1	proteomic	LE
670	NCAM2	proteomic	LE
671	NCKAP1	proteomic	LE
672	NDUFA10	proteomic	LE
673	NDUFA11	proteomic	LE
674	NDUFA12	proteomic	LE
675	NDUFA13	proteomic	LE
676	NDUFA4	proteomic	LE
677	NDUFA7	proteomic	LE
678	NDUFA8	proteomic	LE
679	NDUFA9	proteomic	LE
680	NDUFB10	proteomic	LE
681	NDUFB11	proteomic	LE
682	NDUFB2	proteomic	LE
683	NDUFB3	proteomic	LE
684	NDUFB4	proteomic	LE
685	NDUFB5	proteomic	LE
686	NDUFB6	proteomic	LE
687	NDUFC2	proteomic	LE
688	NDUFS1	proteomic	LE
689	NDUFS2	proteomic	LE
690	NDUFS3	proteomic	LE
691	NDUFS4	proteomic	LE
692	NDUFS5	proteomic	LE
693	NDUFS6	proteomic	LE
694	NDUFS7	proteomic	LE
695	NDUFV1	proteomic	LE
696	NDUFV2	proteomic	LE
697	NECTIN1	proteomic	LE
698	NFASC	proteomic	LE
699	NFS1	proteomic	LE
700	NIPSNAP1	proteomic	LE
701	NIPSNAP3A	proteomic	LE
702	NNT	proteomic	LE
703	NPDC1	proteomic	LE
704	NQO2	proteomic	LE
705	NRCAM	proteomic	LE
706	NRXN2	proteomic	LE
707	NUMBL	proteomic	LE
708	OGDH	proteomic	LE
709	OGT	proteomic	LE
710	OPA1	proteomic	LE
711	OTUB1	proteomic	LE
712	PACS1	proteomic	LE
713	PC	proteomic	LE
714	PCCA	proteomic	LE
715	PCCB	proteomic	LE
716	PCDH1	proteomic	LE
717	PCDH9	proteomic	LE
718	PCMT1	proteomic	LE
719	PCSK1	proteomic	LE
720	PCSK1N	proteomic	LE
721	PCYT2	proteomic	LE
722	PDE1A	proteomic	LE
723	PDHA1	proteomic	LE
724	PDHB	proteomic	LE
725	PDHX	proteomic	LE
726	PDK3	proteomic	LE
727	PFKP	proteomic	LE
728	PFN2	proteomic	LE
729	PGAM1	proteomic	LE
730	PGM2L1	proteomic	LE
731	PHF24	proteomic	LE
732	PHYHIPL	proteomic	LE
733	PIP4K2B	proteomic	LE
734	PIP5K1C	proteomic	LE
735	PLLP	proteomic	LE
736	PLP1	proteomic	LE
737	PLXNA4	proteomic	LE
738	PPM1H	proteomic	LE
739	PPP2R1A	proteomic	LE
740	PRDX3	proteomic	LE
741	PRDX5	proteomic	LE
742	PRKACA	proteomic	LE
743	PRR36	proteomic	LE
744	PRXL2A	proteomic	LE
745	PSAP	proteomic	LE
746	PTGES2	proteomic	LE
747	PTPA	proteomic	LE
748	PTPRS	proteomic	LE
749	PURA	proteomic	LE
750	PYGB	proteomic	LE
751	PYGM	proteomic	LE
752	RAB10	proteomic	LE
753	RAB14	proteomic	LE
754	RAB18	proteomic	LE
755	RAB1A	proteomic	LE
756	RAB2A	proteomic	LE
757	RAB2B	proteomic	LE
758	RAB35	proteomic	LE
759	RAB39B	proteomic	LE
760	RAB3C	proteomic	LE
761	RAB4B	proteomic	LE
762	RAB5B	proteomic	LE
763	RABL6	proteomic	LE
764	RAC1	proteomic	LE
765	RALA	proteomic	LE
766	RAP2A	proteomic	LE
767	RAPGEF2	proteomic	LE
768	RELCH	proteomic	LE
769	RHOB	proteomic	LE
770	RHOT1	proteomic	LE
771	ROCK2	proteomic	LE
772	RPH3A	proteomic	LE
773	RPS6KA2	proteomic	LE
774	RUFY3	proteomic	LE
775	S100A1	proteomic	LE
776	SARS2	proteomic	LE
777	SCAMP1	proteomic	LE
778	SCG2	proteomic	LE
779	SDHA	proteomic	LE
780	SDR39U1	proteomic	LE
781	SEPTIN11	proteomic	LE
782	SEPTIN3	proteomic	LE
783	SEPTIN4	proteomic	LE
784	SEPTIN6	proteomic	LE
785	SEPTIN7	proteomic	LE
786	SFN	proteomic	LE
787	SFXN1	proteomic	LE
788	SFXN3	proteomic	LE
789	SIK3	proteomic	LE
790	SKP1	proteomic	LE
791	SLC25A11	proteomic	LE
792	SLC25A3	proteomic	LE
793	SLC25A46	proteomic	LE
794	SLC25A5	proteomic	LE
795	SLC25A6	proteomic	LE
796	SLC27A4	proteomic	LE
797	SLC2A14	proteomic	LE
798	SLC3A2	proteomic	LE
799	SLC44A1	proteomic	LE
800	SLC8A1	proteomic	LE
801	SLC9A3R1	proteomic	LE
802	SNAP29	proteomic	LE
803	SOGA3	proteomic	LE
804	SPTAN1	proteomic	LE
805	SPTBN1	proteomic	LE
806	STUM	proteomic	LE
807	STX7	proteomic	LE
808	SVIP	proteomic	LE
809	SYNPO	proteomic	LE
810	SYT12	proteomic	LE
811	TBC1D10B	proteomic	LE
812	TCP11L1	proteomic	LE
813	TFAM	proteomic	LE
814	THNSL1	proteomic	LE
815	TIMM22	proteomic	LE
816	TMEM126A	proteomic	LE
817	TMEM30A	proteomic	LE
818	TNR	proteomic	LE
819	TOM1	proteomic	LE
820	TOMM70	proteomic	LE
821	TPD52	proteomic	LE
822	TRIM2	proteomic	LE
823	TTYH1	proteomic	LE
824	TUBA1A	proteomic	LE
825	TUBB3	proteomic	LE
826	TUBB4B	proteomic	LE
827	UBE2O	proteomic	LE
828	UBE2V2	proteomic	LE
829	UBXN6	proteomic	LE
830	UFD1	proteomic	LE
831	UHRF1	proteomic	LE
832	UQCR10	proteomic	LE
833	UQCRB	proteomic	LE
834	UQCRC1	proteomic	LE
835	UQCRC2	proteomic	LE
836	UQCRFS1	proteomic	LE
837	UQCRQ	proteomic	LE
838	VAPB	proteomic	LE
839	VDAC1	proteomic	LE
840	VDAC2	proteomic	LE
841	VDAC3	proteomic	LE
842	VGF	proteomic	LE
843	VPS26B	proteomic	LE
844	VPS35	proteomic	LE
845	WDR13	proteomic	LE
846	YWHAB	proteomic	LE
847	YWHAZ	proteomic	LE
848	UHRF1	RNA	CT
849	BCAN	RNA	CT
850	TSC22D4	RNA	CT
851	BCHE	RNA	CT
852	SDC3	RNA	CT
853	NFIA	RNA	CT
854	HIST1H1E	RNA	CT
855	FADS2	RNA	CT
856	NUP210	RNA	CT
857	CADM4	RNA	CT
858	HIST1H1C	RNA	CT
859	H2AFX	RNA	CT
860	SLC6A9	RNA	CT
861	METTL7B	RNA	CT
862	PCDHGC3	RNA	CT
863	MSI1	RNA	CT
864	APOE	RNA	CT
865	BTBD17	RNA	CT
866	AQP1	RNA	CT
867	MLC1	RNA	CT
868	TRIM47	common	CT
869	MCM7	common	CT
870	ABCE1	proteomic	CT
871	ACADM	proteomic	CT
872	AGO1	proteomic	CT
873	ALDH18A1	proteomic	CT
874	AP3M1	proteomic	CT
875	ASNS	proteomic	CT
876	ATG3	proteomic	CT
877	ATIC	proteomic	CT
878	ATXN10	proteomic	CT
879	BAZ1B	proteomic	CT
880	C12orf57	proteomic	CT
881	CBX3	proteomic	CT
882	CCAR1	proteomic	CT
883	CCDC88A	proteomic	CT
884	CEP41	proteomic	CT
885	CHD4	proteomic	CT
886	CIRBP	proteomic	CT
887	CRKL	proteomic	CT
888	CSE1L	proteomic	CT
889	CSNK2A1	proteomic	CT
890	CSTF2	proteomic	CT
891	CTTNBP2	proteomic	CT
892	CUL4B	proteomic	CT
893	CUTA	proteomic	CT
894	DARS2	proteomic	CT
895	DBN1	proteomic	CT
896	DCUN1D1	proteomic	CT
897	DCX	proteomic	CT
898	DDX21	proteomic	CT
899	DDX5	proteomic	CT
900	DENND5A	proteomic	CT
901	DHX57	proteomic	CT
902	DNAJC10	proteomic	CT
903	DNAJC8	proteomic	CT
904	DOCK4	proteomic	CT
905	EDC4	proteomic	CT
906	EFTUD2	proteomic	CT
907	EIF1	proteomic	CT
908	EIF1AX	proteomic	CT
909	EIF3B	proteomic	CT
910	EIF3C	proteomic	CT
911	EIF3G	proteomic	CT
912	EIF3I	proteomic	CT
913	EIF5B	proteomic	CT
914	ENAH	proteomic	CT
915	EPHX2	proteomic	CT
916	EPRS	proteomic	CT
917	FAM98A	proteomic	CT
918	FBLL1	proteomic	CT
919	FCGR3A	proteomic	CT
920	FIP1L1	proteomic	CT
921	FSCN1	proteomic	CT
922	G3BP1	proteomic	CT
923	GARS	proteomic	CT
924	GBA	proteomic	CT
925	GMPS	proteomic	CT
926	GOLM1	proteomic	CT
927	GSDME	proteomic	CT
928	H3F3B	proteomic	CT
929	HDAC2	proteomic	CT
930	HGH1	proteomic	CT
931	HIST1H2BA	proteomic	CT
932	HIST2H3A	proteomic	CT
933	HMGCL	proteomic	CT
934	HNRNPA0	proteomic	CT
935	HNRNPAB	proteomic	CT
936	HSD17B10	proteomic	CT
937	HSP90AB2P	proteomic	CT
938	HSPA4	proteomic	CT
939	HSPBP1	proteomic	CT
940	IFT27	proteomic	CT
941	IPO4	proteomic	CT
942	IRGQ	proteomic	CT
943	ISOC2	proteomic	CT
944	KARS	proteomic	CT
945	KHDRBS3	proteomic	CT
946	KIF13B	proteomic	CT
947	LBR	proteomic	CT
948	LIG3	proteomic	CT
949	LOC102724159	proteomic	CT
950	LRP1	proteomic	CT
951	LRPPRC	proteomic	CT
952	LSM14B	proteomic	CT
953	LUC7L3	proteomic	CT
954	MAP4K4	proteomic	CT
955	MATR3	proteomic	CT
956	MCM6	proteomic	CT
957	MYBBP1A	proteomic	CT
958	NAA50	proteomic	CT
959	NCBP1	proteomic	CT
960	NONO	proteomic	CT
961	NOVA1	proteomic	CT
962	NUDT21	proteomic	CT
963	NUP205	proteomic	CT
964	NUP35	proteomic	CT
965	OLA1	proteomic	CT
966	OSBPL9	proteomic	CT
967	PABPC4	proteomic	CT
968	PCBP2	proteomic	CT
969	PCNA	proteomic	CT
970	PCYT1A	proteomic	CT
971	PDPR	proteomic	CT
972	PEA15	proteomic	CT
973	PEPD	proteomic	CT
974	PFDN5	proteomic	CT
975	PHLDB1	proteomic	CT
976	PIGT	proteomic	CT
977	PIK3C2A	proteomic	CT
978	PIR	proteomic	CT
979	PLCG1	proteomic	CT
980	PMVK	proteomic	CT
981	PNPLA6	proteomic	CT
982	POFUT1	proteomic	CT
983	POLDIP3	proteomic	CT
984	POLR2B	proteomic	CT
985	POLR2E	proteomic	CT
986	POR	proteomic	CT
987	PPM1G	proteomic	CT
988	PREX1	proteomic	CT
989	PRPF31	proteomic	CT
990	PRPSAP1	proteomic	CT
991	PSMC2	proteomic	CT
992	PSMC5	proteomic	CT
993	PSMD2	proteomic	CT
994	PSMD3	proteomic	CT
995	PSME3	proteomic	CT
996	PSMF1	proteomic	CT
997	PSMG1	proteomic	CT
998	RALY	proteomic	CT
999	RBBP9	proteomic	CT
1000	RBM3	proteomic	CT
1001	RBMX	proteomic	CT
1002	RCC2	proteomic	CT
1003	RETSAT	proteomic	CT
1004	RPA1	proteomic	CT
1005	RRP9	proteomic	CT
1006	SAFB2	proteomic	CT
1007	SAP18	proteomic	CT
1008	SARS	proteomic	CT
1009	SART1	proteomic	CT
1010	SEC22B	proteomic	CT
1011	SEC24B	proteomic	CT
1012	SEL1L	proteomic	CT
1013	SELENOF	proteomic	CT
1014	SF3B6	proteomic	CT
1015	SLC25A13	proteomic	CT
1016	SMAD9	proteomic	CT
1017	SMARCA5	proteomic	CT
1018	SMC1A	proteomic	CT
1019	SMYD5	proteomic	CT
1020	SNRK	proteomic	CT
1021	SNRPD1	proteomic	CT
1022	SNRPD2	proteomic	CT
1023	SNRPF	proteomic	CT
1024	SNU13	proteomic	CT
1025	SNX5	proteomic	CT
1026	SPR	proteomic	CT
1027	SRGAP2	proteomic	CT
1028	SRP19	proteomic	CT
1029	SRRT	proteomic	CT
1030	SSB	proteomic	CT
1031	STK24	proteomic	CT
1032	TBRG4	proteomic	CT
1033	TCEAL3	proteomic	CT
1034	TCEAL5	proteomic	CT
1035	TFG	proteomic	CT
1036	TM9SF4	proteomic	CT
1037	TMCO1	proteomic	CT
1038	TMEM33	proteomic	CT
1039	TMX2	proteomic	CT
1040	1	proteomic	CT
1041	TOP2B	proteomic	CT
1042	TRMT112	proteomic	CT
1043	TSG101	proteomic	CT
1044	TSNAX-DISC1	proteomic	CT
1045	TUBG2	proteomic	CT
1046	TXLNA	proteomic	CT
1047	TXNDC17	proteomic	CT
1048	UBA6	proteomic	CT
1049	UBQLN1	proteomic	CT
1050	UBTF	proteomic	CT
1051	UBXN4	proteomic	CT
1052	UBXN7	proteomic	CT
1053	VCAM1	proteomic	CT
1054	VPS45	proteomic	CT
1055	XPO1	proteomic	CT
1056	XRN2	proteomic	CT
1057	YKT6	proteomic	CT
1058	ZNF326	proteomic	CT
1059	ZNF512	proteomic	CT
1060	FHOD1	RNA	MVP
1061	SNTB1	RNA	MVP
1062	MYO1D	RNA	MVP
1063	TMEM109	RNA	MVP
1064	ATP1B3	RNA	MVP
1065	UTRN	RNA	MVP
1066	JUP	RNA	MVP
1067	PPM1F	RNA	MVP
1068	HAPLN1	RNA	MVP
1069	PCOLCE	RNA	MVP
1070	CPPED1	RNA	MVP
1071	SNRK	RNA	MVP
1072	ITIH5	RNA	MVP
1073	DNAJC10	RNA	MVP
1074	EBF2	RNA	MVP
1075	PGM2	RNA	MVP
1076	RBM3	RNA	MVP
1077	HLA-DPB1	RNA	MVP
1078	CDH6	RNA	MVP
1079	LAMC3	RNA	MVP
1080	PPFIBP1	RNA	MVP
1081	CTNNB1	RNA	MVP
1082	SLC25A24	RNA	MVP
1083	SLC12A2	RNA	MVP
1084	ITGA6	RNA	MVP
1085	CASP3	RNA	MVP
1086	NT5DC2	RNA	MVP
1087	CA2	RNA	MVP
1088	ITGA5	RNA	MVP
1089	ACOT9	RNA	MVP
1090	BGN	RNA	MVP
1091	ITGAV	RNA	MVP
1092	THY1	RNA	MVP
1093	ITGA2	RNA	MVP
1094	OGN	RNA	MVP
1095	HSPA12B	RNA	MVP
1096	GMDS	RNA	MVP
1097	MYLK	RNA	MVP
1098	ISYNA1	RNA	MVP
1099	ITIH2	RNA	MVP
1100	AP2S1	RNA	MVP
1101	GMPPB	RNA	MVP
1102	IGLL5	RNA	MVP
1103	GSN	RNA	MVP
1104	NQO1	RNA	MVP
1105	MRC1	RNA	MVP
1106	ITGB1	common	MVP
1107	ENTPD1	common	MVP
1108	FLT1	common	MVP
1109	VCL	common	MVP
1110	ITGA1	common	MVP
1111	CALD1	common	MVP
1112	FBN1	common	MVP
1113	LAMA4	common	MVP
1114	NID1	common	MVP
1115	COL4A1	common	MVP
1116	EPS8	common	MVP
1117	CD36	common	MVP
1118	GMFG	common	MVP
1119	PAPSS2	common	MVP
1120	NID2	common	MVP
1121	PODXL	common	MVP
1122	PECAM1	common	MVP
1123	A2M	common	MVP
1124	PDGFRB	common	MVP
1125	FN1	common	MVP
1126	MYH9	common	MVP
1127	COL18A1	common	MVP
1128	PXDN	common	MVP
1129	MYO1C	common	MVP
1130	LAMC1	common	MVP
1131	DCN	common	MVP
1132	LAMB1	common	MVP
1133	LCP2	common	MVP
1134	ENPEP	common	MVP
1135	VASP	common	MVP
1136	MMRN2	common	MVP
1137	PRKG1	common	MVP
1138	ARHGDIB	common	MVP
1139	GIMAP4	common	MVP
1140	MCAM	common	MVP
1141	PNP	common	MVP
1142	MMRN1	common	MVP
1143	MYL12A	common	MVP
1144	ARPC2	common	MVP
1145	TPM1	common	MVP
1146	TMEM173	common	MVP
1147	COL4A2	common	MVP
1148	COL1A1	common	MVP
1149	CFH	common	MVP
1150	MYO1B	common	MVP
1151	ARPC1B	common	MVP
1152	LUM	common	MVP
1153	AKAP2	common	MVP
1154	COL15A1	common	MVP
1155	EHD4	common	MVP
1156	MMP9	common	MVP
1157	IGFBP7	common	MVP
1158	ACTA2	common	MVP
1159	COL6A3	common	MVP
1160	COL1A2	common	MVP
1161	PARVA	common	MVP
1162	LXN	common	MVP
1163	TINAGL1	common	MVP
1164	HSPG2	common	MVP
1165	MYL9	common	MVP
1166	ENG	common	MVP
1167	COL12A1	common	MVP
1168	SERPINH1	common	MVP
1169	ECM1	common	MVP
1170	PICALM	common	MVP
1171	RFTN1	common	MVP
1172	STAB1	common	MVP
1173	CSPG4	common	MVP
1174	LMNA	common	MVP
1175	COL5A3	common	MVP
1176	MYOF	common	MVP
1177	RRAS	common	MVP
1178	MAGED2	common	MVP
1179	SPARC	common	MVP
1180	PDLIM1	common	MVP
1181	TPM4	common	MVP
1182	AGRN	common	MVP
1183	LAMA2	common	MVP
1184	ANPEP	common	MVP
1185	FBLIM1	common	MVP
1186	VWA1	common	MVP
1187	LASP1	common	MVP
1188	MYL6	common	MVP
1189	VWF	common	MVP
1190	ANXA6	common	MVP
1191	GGT5	common	MVP
1192	FBLN1	common	MVP
1193	CLIC1	common	MVP
1194	CAPZA1	common	MVP
1195	NRP1	common	MVP
1196	DSP	common	MVP
1197	KANK2	common	MVP
1198	PLS3	common	MVP
1199	RSU1	common	MVP
1200	TAGLN	common	MVP
1201	HLA-DRA	common	MVP
1202	DYSF	common	MVP
1203	MSN	common	MVP
1204	SLC9A3R2	common	MVP
1205	COL14A1	common	MVP
1206	TGM2	common	MVP
1207	TNS3	common	MVP
1208	HCLS1	common	MVP
1209	TAX1BP3	common	MVP
1210	MYO1F	common	MVP
1211	TTN	common	MVP
1212	PFN1	common	MVP
1213	MMP14	common	MVP
1214	TUBB6	common	MVP
1215	CA1	common	MVP
1216	MYH11	common	MVP
1217	EMILIN1	common	MVP
1218	PPBP	common	MVP
1219	TGFBI	common	MVP
1220	HBB	common	MVP
1221	RCN3	common	MVP
1222	TNFAIP8	common	MVP
1223	COL6A2	common	MVP
1224	HLA-DRB1	common	MVP
1225	LAMB2	common	MVP
1226	MNDA	common	MVP
1227	DEFA3	common	MVP
1228	HBD	common	MVP
1229	SUSD2	common	MVP
1230	TXNDC5	common	MVP
1231	LYZ	common	MVP
1232	F13A1	common	MVP
1233	HBA1	common	MVP
1234	ACSL1	proteomic	MVP
1235	ACTB	proteomic	MVP
1236	ACTC1	proteomic	MVP
1237	ACTN1	proteomic	MVP
1238	ACTN4	proteomic	MVP
1239	ACTR2	proteomic	MVP
1240	ACTR3	proteomic	MVP
1241	AEBP1	proteomic	MVP
1242	AHNAK	proteomic	MVP
1243	AIF1	proteomic	MVP
1244	ANK1	proteomic	MVP
1245	AOC3	proteomic	MVP
1246	APCS	proteomic	MVP
1247	APOA1	proteomic	MVP
1248	APOB	proteomic	MVP
1249	APOC3	proteomic	MVP
1250	APOH	proteomic	MVP
1251	ARCN1	proteomic	MVP
1252	ARHGAP1	proteomic	MVP
1253	ARPC3	proteomic	MVP
1254	ARPC4	proteomic	MVP
1255	ARPC5	proteomic	MVP
1256	AZGP1	proteomic	MVP
1257	AZU1	proteomic	MVP
1258	BCAM	proteomic	MVP
1259	BLVRB	proteomic	MVP
1260	C1QB	proteomic	MVP
1261	C1QC	proteomic	MVP
1262	C1R	proteomic	MVP
1263	C1S	proteomic	MVP
1264	C3	proteomic	MVP
1265	C4A	proteomic	MVP
1266	C4BPA	proteomic	MVP
1267	C5	proteomic	MVP
1268	C9	proteomic	MVP
1269	CAP1	proteomic	MVP
1270	CAT	proteomic	MVP
1271	CAV1	proteomic	MVP
1272	CAVIN1	proteomic	MVP
1273	CCDC61	proteomic	MVP
1274	CD14	proteomic	MVP
1275	CD163	proteomic	MVP
1276	CD74	proteomic	MVP
1277	CFL1	proteomic	MVP
1278	CHD9	proteomic	MVP
1279	CKAP4	proteomic	MVP
1280	CNN2	proteomic	MVP
1281	COL6A1	proteomic	MVP
1282	COLGALT1	proteomic	MVP
1283	COPA	proteomic	MVP
1284	COPB1	proteomic	MVP
1285	COPB2	proteomic	MVP
1286	COPG1	proteomic	MVP
1287	CORO1B	proteomic	MVP
1288	COX7C	proteomic	MVP
1289	CP	proteomic	MVP
1290	CRIP2	proteomic	MVP
1291	CRTAP	proteomic	MVP
1292	CTBP2	proteomic	MVP
1293	CTSB	proteomic	MVP
1294	CTSZ	proteomic	MVP
1295	CYB5R3	proteomic	MVP
1296	DDOST	proteomic	MVP
1297	DPT	proteomic	MVP
1298	DUT	proteomic	MVP
1299	EFEMP1	proteomic	MVP
1300	EFHD1	proteomic	MVP
1301	EHD2	proteomic	MVP
1302	ESYT1	proteomic	MVP
1303	FAM129B	proteomic	MVP
1304	FBLN2	proteomic	MVP
1305	FBLN5	proteomic	MVP
1306	FERMT3	proteomic	MVP
1307	FGA	proteomic	MVP
1308	FGB	proteomic	MVP
1309	FGG	proteomic	MVP
1310	FKBP10	proteomic	MVP
1311	FKBP9	proteomic	MVP
1312	FLNA	proteomic	MVP
1313	FLNB	proteomic	MVP
1314	GDI2	proteomic	MVP
1315	GYPA	proteomic	MVP
1316	HBG2	proteomic	MVP
1317	HDLBP	proteomic	MVP
1318	HMOX1	proteomic	MVP
1319	HP	proteomic	MVP
1320	HRG	proteomic	MVP
1321	IGHA1	proteomic	MVP
1322	IGHG1	proteomic	MVP
1323	IGHG2	proteomic	MVP
1324	IGHM	proteomic	MVP
1325	IGHV3OR16-12	proteomic	MVP
1326	IGHV3OR16-9	proteomic	MVP
1327	IGKC	proteomic	MVP
1328	IGKV1D-33	proteomic	MVP
1329	IGKV3-20	proteomic	MVP
1330	IGLC3	proteomic	MVP
1331	IGLV1-47	proteomic	MVP
1332	ILK	proteomic	MVP
1333	INF2	proteomic	MVP
1334	ITGA2B	proteomic	MVP
1335	ITGB3	proteomic	MVP
1336	ITIH1	proteomic	MVP
1337	ITIH4	proteomic	MVP
1338	JCHAIN	proteomic	MVP
1339	KNG1	proteomic	MVP
1340	LAMA5	proteomic	MVP
1341	LCP1	proteomic	MVP
1342	LGALS1	proteomic	MVP
1343	LGALS9	proteomic	MVP
1344	LGMN	proteomic	MVP
1345	LIMS1	proteomic	MVP
1346	LOC400499	proteomic	MVP
1347	LOXL2	proteomic	MVP
1348	LRRC59	proteomic	MVP
1349	LTF	proteomic	MVP
1350	MFGE8	proteomic	MVP
1351	MVP	proteomic	MVP
1352	MYH14	proteomic	MVP
1353	OSTF1	proteomic	MVP
1354	P3H1	proteomic	MVP
1355	P4HB	proteomic	MVP
1356	PALLD	proteomic	MVP
1357	PDLIM2	proteomic	MVP
1358	PDLIM5	proteomic	MVP
1359	PDLIM7	proteomic	MVP
1360	PLEKHO2	proteomic	MVP
1361	PLG	proteomic	MVP
1362	PLOD1	proteomic	MVP
1363	PLTP	proteomic	MVP
1364	PML	proteomic	MVP
1365	POSTN	proteomic	MVP
1366	PPIB	proteomic	MVP
1367	PPP1R12A	proteomic	MVP
1368	PPP1R18	proteomic	MVP
1369	PRELP	proteomic	MVP
1370	PSMB10	proteomic	MVP
1371	PTGIS	proteomic	MVP
1372	PTPRC	proteomic	MVP
1373	RAP1A	proteomic	MVP
1374	RBP4	proteomic	MVP
1375	RNF214	proteomic	MVP
1376	RPL15	proteomic	MVP
1377	RPL17	proteomic	MVP
1378	RPL31	proteomic	MVP
1379	RPL7	proteomic	MVP
1380	RPN2	proteomic	MVP
1381	RPS4X	proteomic	MVP
1382	RPS8	proteomic	MVP
1383	RRBP1	proteomic	MVP
1384	S100A11	proteomic	MVP
1385	S100A8	proteomic	MVP
1386	S100A9	proteomic	MVP
1387	SAMHD1	proteomic	MVP
1388	SCAMP3	proteomic	MVP
1389	SEC11A	proteomic	MVP
1390	SEC23A	proteomic	MVP
1391	SERPINA1	proteomic	MVP
1392	SERPINA3	proteomic	MVP
1393	SERPINB1	proteomic	MVP
1394	SERPINF1	proteomic	MVP
1395	SERPINF2	proteomic	MVP
1396	SLC27A3	proteomic	MVP
1397	SLC4A1	proteomic	MVP
1398	SPARCL1	proteomic	MVP
1399	SPTA1	proteomic	MVP
1400	SPTB	proteomic	MVP
1401	SQOR	proteomic	MVP
1402	SSR1	proteomic	MVP
1403	SSR3	proteomic	MVP
1404	SSR4	proteomic	MVP
1405	STOM	proteomic	MVP
1406	STXBP3	proteomic	MVP
1407	SUN2	proteomic	MVP
1408	TAGLN2	proteomic	MVP
1409	TF	proteomic	MVP
1410	TGFB1I1	proteomic	MVP
1411	TLN1	proteomic	MVP
1412	TMED9	proteomic	MVP
1413	TMOD3	proteomic	MVP
1414	TNKS1BP1	proteomic	MVP
1415	TNS1	proteomic	MVP
1416	TPM3	proteomic	MVP
1417	TYMP	proteomic	MVP
1418	UGDH	proteomic	MVP
1419	UROD	proteomic	MVP
1420	VTN	proteomic	MVP
1421	WDR1	proteomic	MVP
1422	ZYX	proteomic	MVP
1423	HK2	RNA	PAN
1424	XPOT	RNA	PAN
1425	SMS	RNA	PAN
1426	1	RNA	PAN
1427	TCEA1	RNA	PAN
1428	HSPA6	RNA	PAN
1429	AK4	RNA	PAN
1430	PDK1	RNA	PAN
1431	HSPA9	RNA	PAN
1432	TNPO1	RNA	PAN
1433	HMOX1	RNA	PAN
1434	FAM162A	RNA	PAN
1435	NOL3	RNA	PAN
1436	PTX3	RNA	PAN
1437	DNAJB1	RNA	PAN
1438	LGALS3	RNA	PAN
1439	HSPA1B	RNA	PAN
1440	SHMT2	RNA	PAN
1441	ATP6V0D2	RNA	PAN
1442	CAV1	RNA	PAN
1443	EIF1	RNA	PAN
1444	GPNMB	RNA	PAN
1445	SLC3A2	RNA	PAN
1446	CD9	RNA	PAN
1447	ICAM1	RNA	PAN
1448	CD44	RNA	PAN
1449	RNMT	RNA	PAN
1450	GYS1	RNA	PAN
1451	FTL	RNA	PAN
1452	SOD2	RNA	PAN
1453	ENO1	RNA	PAN
1454	ITIH1	RNA	PAN
1455	PSPH	RNA	PAN
1456	UAP1L1	RNA	PAN
1457	S100A10	RNA	PAN
1458	BCKDHA	RNA	PAN
1459	TNC	RNA	PAN
1460	DPYD	RNA	PAN
1461	DES	RNA	PAN
1462	ALOX5AP	RNA	PAN
1463	GBE1	common	PAN
1464	PLOD2	common	PAN
1465	SLC2A1	common	PAN
1466	NDRG1	common	PAN
1467	SLC16A1	common	PAN
1468	P4HA1	common	PAN
1469	LDHA	common	PAN
1470	AKAP12	common	PAN
1471	PYGL	common	PAN
1472	NAMPT	common	PAN
1473	GAPDH	common	PAN
1474	ADSSL1	common	PAN
1475	ACLY	proteomic	PAN
1476	AGPAT1	proteomic	PAN
1477	AIP	proteomic	PAN
1478	ANP32E	proteomic	PAN
1479	ANXA1	proteomic	PAN
1480	BSG	proteomic	PAN
1481	CARS	proteomic	PAN
1482	CNN3	proteomic	PAN
1483	EIF2S1	proteomic	PAN
1484	EIF2S2	proteomic	PAN
1485	ERLIN2	proteomic	PAN
1486	ERO1A	proteomic	PAN
1487	FABP7	proteomic	PAN
1488	HIST1H1D	proteomic	PAN
1489	HNRNPC	proteomic	PAN
1490	HSP90AA1	proteomic	PAN
1491	IL1RAP	proteomic	PAN
1492	ITGB8	proteomic	PAN
1493	LMNB2	proteomic	PAN
1494	MAGT1	proteomic	PAN
1495	MAP1S	proteomic	PAN
1496	MOXD1	proteomic	PAN
1497	MRPL12	proteomic	PAN
1498	MTHFD1	proteomic	PAN
1499	PAICS	proteomic	PAN
1500	PFAS	proteomic	PAN
1501	1	proteomic	PAN
1502	PKM	proteomic	PAN
1503	PRMT5	proteomic	PAN
1504	PSMA7	proteomic	PAN
1505	RAD21	proteomic	PAN
1506	SCP2	proteomic	PAN
1507	SNX8	proteomic	PAN
1508	SYNCRIP	proteomic	PAN
1509	TMX1	proteomic	PAN
1510	TPI1	proteomic	PAN
1511	TWF1	proteomic	PAN
1512	ALDH4A1	proteomic	IT
1513	APPL2	proteomic	IT
1514	BAG3	proteomic	IT
1515	BCAN	proteomic	IT
1516	BTBD17	proteomic	IT
1517	CSPG5	proteomic	IT
1518	DNAJA2	proteomic	IT
1519	EPB41L2	proteomic	IT
1520	LLGL1	proteomic	IT
1521	PHGDH	proteomic	IT
1522	PLCD3	proteomic	IT
1523	PTPRZ1	proteomic	IT
