# Supplementary material for: Topographic mapping of the glioblastoma proteome reveals a triple-axis model of intra-tumoral heterogeneity
Source: Nat Commun. 2022 Jan 10;13:116. doi: 10.1038/s41467-021-27667-w (PMC8748638; doi:10.1038/s41467-021-27667-w)
Supplement: Supplementary file 6 — Supplemental Data S4. 64 signatures selection [file 41467_2021_27667_MOESM6_ESM.xls]

## Sheet: Column description
Column Name	Description
MSigDB Collection	Source of the signature
MSigDB Signature Name	Signature name
MSigDB Link	Link to signature information
Short name	Name assigned in this study
Total genes	Number of genes that are part of each signature
Prots mapped	Number of genes present in the protein data
Prots coherence	Signature coherence ratio in the proteins dataset: proportion of genes correlating with the signature's ssGSEA score
RNA mapped	Number of genes present in the RNA data
RNA coherence	Signature coherence ratio in the RNA dataset: proportion of genes correlating with the signature's ssGSEA score
Concordance Prot/RNA	Degree of alignment (p value of linear model fit) between predicted values from protein and RNA data
Group psSubpathway	Group of samples associated with the activation of the signature, as determined by psSubpathway analysis

## Sheet: Supplementary Table 4
MSigDB Collection	MSigDB Signature Name	MSigDB Link	Short name	Total genes	Prots mapped	Prots coherence	RNA mapped	RNA coherence	Concordance Prot/RNA	Group psSubpathway
curated	WU_CELL_MIGRATION	signature information	Cell migration	183	56	0.6071	175	0.56	0.00231003	cluster_1
curated	BENPORATH_ES_1	signature information	Embryonic stem cell	379	104	0.5769	350	0.5543	0.00114833	cluster_2
curated	HOLLERN_EMT_BREAST_TUMOR_UP	signature information	Epithelial-to-mesenchymal transition	140	32	0.6562	132	0.6742	0.00752711	cluster_1
curated	VERHAAK_GLIOBLASTOMA_MESENCHYMAL	signature information	GBM mesenchymal	216	53	0.717	208	0.8894	0.00387875	cluster_1
curated	VERHAAK_GLIOBLASTOMA_PRONEURAL	signature information	GBM proneural	177	46	0.8043	164	0.8232	0.00251865	cluster_2
curated	WINTER_HYPOXIA_UP	signature information	Hypoxia	95	37	0.5405	88	0.6023	0.00566184	none
curated	SWEET_KRAS_TARGETS_UP	signature information	KRAS targets	83	29	0.6552	75	0.7333	0.0037514	cluster_1
HALLMARK	HALLMARK_MYC_TARGETS_V1	signature information	MYC targets	200	157	0.7962	193	0.6995	0.000747279	cluster_2
curated	ABRAMSON_INTERACT_WITH_AIRE	signature information	-	44	34	0.8235	40	0.7	0.00820584	cluster_2
curated	BLANCO_MELO_HUMAN_PARAINFLUENZA_VIRUS_3_INFECTION_A594_CELLS_UP	signature information	-	204	32	0.625	187	0.7166	0.00708101	cluster_1
curated	BOQUEST_STEM_CELL_CULTURED_VS_FRESH_UP	signature information	-	428	106	0.5283	402	0.592	0.00356628	cluster_1
curated	BROWN_MYELOID_CELL_DEVELOPMENT_UP	signature information	-	166	44	0.7045	155	0.6387	0.00892679	cluster_1
oncogenic	CAHOY_NEURONAL	signature information	-	100	29	1	95	0.8632	0.0077838	none
oncogenic	CAHOY_OLIGODENDROCUTIC	signature information	-	100	20	0.7	85	0.5059	0.00661642	none
curated	CHEN_METABOLIC_SYNDROM_NETWORK	signature information	-	1242	275	0.5091	1154	0.5962	0.00251724	cluster_1
curated	DAVICIONI_MOLECULAR_ARMS_VS_ERMS_UP	signature information	-	339	72	0.6806	313	0.6006	0.00479249	none
oncogenic	E2F1_UP.V1_UP	signature information	-	188	41	0.5122	174	0.5747	0.00961744	none
oncogenic	EGFR_UP.V1_UP	signature information	-	192	44	0.5	178	0.736	0.000132089	none
curated	GU_PDEF_TARGETS_UP	signature information	-	71	22	0.7727	70	0.7286	0.00550407	cluster_1
HALLMARK	HALLMARK_COAGULATION	signature information	-	138	50	0.68	136	0.5294	0.00916339	none
HALLMARK	HALLMARK_INTERFERON_ALPHA_RESPONSE	signature information	-	97	21	0.8095	92	0.7935	0.00193722	none
HALLMARK	HALLMARK_INTERFERON_GAMMA_RESPONSE	signature information	-	200	49	0.7347	196	0.7347	0.00249954	cluster_1
curated	HUMMERICH_SKIN_CANCER_PROGRESSION_UP	signature information	-	87	30	0.5	87	0.5862	0.00123896	cluster_1
curated	IVANOVA_HEMATOPOIESIS_INTERMEDIATE_PROGENITOR	signature information	-	133	41	0.561	119	0.6218	0.00381885	none
curated	JINESH_BLEBBISHIELD_TO_IMMUNE_CELL_FUSION_PBSHMS_UP	signature information	-	394	113	0.5044	350	0.5943	2.52447e-07	cluster_1
curated	KEGG_FOCAL_ADHESION	signature information	-	199	82	0.6585	197	0.6447	0.00399856	none
curated	LEE_AGING_CEREBELLUM_UP	signature information	-	82	27	0.7037	79	0.6203	0.000698578	none
curated	LEIN_LOCALIZED_TO_PROXIMAL_DENDRITES	signature information	-	37	20	0.95	32	0.9375	0.00410222	none
curated	LEIN_OLIGODENDROCYTE_MARKERS	signature information	-	76	35	0.6857	72	0.6389	0.000695135	cluster_1
curated	LIEN_BREAST_CARCINOMA_METAPLASTIC_VS_DUCTAL_UP	signature information	-	83	23	0.6087	75	0.72	0.00718899	none
curated	LIN_NPAS4_TARGETS_UP	signature information	-	171	36	0.5278	150	0.7333	0.00696442	cluster_2
curated	MCBRYAN_PUBERTAL_TGFB1_TARGETS_UP	signature information	-	168	71	0.662	165	0.6727	0.00133663	cluster_1
curated	MCCLUNG_CREB1_TARGETS_UP	signature information	-	100	36	0.8889	95	0.7474	0.00141201	none
curated	MCLACHLAN_DENTAL_CARIES_UP	signature information	-	265	60	0.7833	231	0.7186	0.00516918	cluster_1
curated	MIKKELSEN_MEF_LCP_WITH_H3K4ME3	signature information	-	130	22	0.5909	115	0.513	0.00213672	cluster_1
curated	MULLIGHAN_MLL_SIGNATURE_1_UP	signature information	-	384	99	0.5758	352	0.5369	0.000204811	cluster_1
curated	NAKAYAMA_SOFT_TISSUE_TUMORS_PCA1_UP	signature information	-	83	26	0.7308	74	0.8243	0.00956583	cluster_1
curated	OSWALD_HEMATOPOIETIC_STEM_CELL_IN_COLLAGEN_GEL_UP	signature information	-	221	52	0.7115	207	0.5942	0.00800402	none
curated	PID_AVB3_INTEGRIN_PATHWAY	signature information	-	74	26	0.6538	73	0.6849	0.000523534	cluster_1
curated	PID_INTEGRIN1_PATHWAY	signature information	-	66	38	0.8421	66	0.697	0.00625776	none
curated	QI_PLASMACYTOMA_UP	signature information	-	253	56	0.6786	251	0.6375	0.00522184	cluster_1
curated	RASHI_RESPONSE_TO_IONIZING_RADIATION_2	signature information	-	124	30	0.6667	120	0.6667	0.00895589	none
curated	REACTOME_CHROMATIN_MODIFYING_ENZYMES	signature information	-	274	28	0.8929	181	0.6022	0.000664006	cluster_2
curated	REACTOME_COLLAGEN_FORMATION	signature information	-	90	28	0.7857	82	0.561	0.00205122	none
curated	REACTOME_HSP90_CHAPERONE_CYCLE_FOR_STEROID_HORMONE_RECEPTORS_SHR_	signature information	-	57	39	0.6154	54	0.6296	0.00902465	cluster_2
curated	REACTOME_INTEGRIN_CELL_SURFACE_INTERACTIONS	signature information	-	85	39	0.8205	85	0.6353	0.0027562	cluster_1
curated	REACTOME_MRNA_SPLICING	signature information	-	188	102	0.9118	182	0.6264	0.00247057	cluster_2
curated	REACTOME_PLATELET_ACTIVATION_SIGNALING_AND_AGGREGATION	signature information	-	261	113	0.531	256	0.5508	0.00236828	cluster_1
curated	REACTOME_RECYCLING_PATHWAY_OF_L1	signature information	-	49	32	0.7812	45	0.6444	0.000697036	none
curated	REACTOME_SIGNALING_BY_MET	signature information	-	79	39	0.5641	79	0.6456	0.00408081	cluster_1
curated	REACTOME_TRNA_PROCESSING_IN_THE_NUCLEUS	signature information	-	59	20	0.9	54	0.7222	0.000310014	cluster_2
curated	RICKMAN_TUMOR_DIFFERENTIATED_MODERATELY_VS_POORLY_UP	signature information	-	124	29	0.5862	116	0.6724	0.00487296	none
curated	RUIZ_TNC_TARGETS_UP	signature information	-	156	39	0.5897	146	0.7055	0.00669385	none
curated	SANSOM_APC_TARGETS_REQUIRE_MYC	signature information	-	224	50	0.58	202	0.6485	0.000285245	cluster_2
curated	SMIRNOV_CIRCULATING_ENDOTHELIOCYTES_IN_CANCER_UP	signature information	-	159	33	0.5455	152	0.7039	0.000274054	none
curated	VANOEVELEN_MYOGENESIS_SIN3A_TARGETS	signature information	-	218	60	0.5	204	0.5049	0.00960177	none
curated	VECCHI_GASTRIC_CANCER_ADVANCED_VS_EARLY_UP	signature information	-	176	40	0.625	160	0.6812	0.00230132	cluster_1
curated	VERHAAK_GLIOBLASTOMA_NEURAL	signature information	-	128	36	0.8056	119	0.8739	0.00793498	none
curated	WALLACE_PROSTATE_CANCER_RACE_UP	signature information	-	303	63	0.5397	271	0.7048	0.00406358	cluster_1
curated	WP_MRNA_PROCESSING	signature information	-	133	76	0.9211	129	0.6512	0.00297967	none
curated	WP_PRIMARY_FOCAL_SEGMENTAL_GLOMERULOSCLEROSIS_FSGS	signature information	-	74	28	0.6429	72	0.625	0.00584118	cluster_1
curated	WP_SUDDEN_INFANT_DEATH_SYNDROME_SIDS_SUSCEPTIBILITY_PATHWAYS	signature information	-	162	42	0.6905	161	0.5901	0.00160509	none
curated	YAO_TEMPORAL_RESPONSE_TO_PROGESTERONE_CLUSTER_16	signature information	-	78	32	0.5938	71	0.7042	0.00821683	none
curated	ZHANG_BREAST_CANCER_PROGENITORS_UP	signature information	-	431	129	0.5969	397	0.6045	0.00862218	cluster_2
