# Supplementary material for: Topographic mapping of the glioblastoma proteome reveals a triple-axis model of intra-tumoral heterogeneity
Source: Nat Commun. 2022 Jan 10;13:116. doi: 10.1038/s41467-021-27667-w (PMC8748638; doi:10.1038/s41467-021-27667-w)
Supplement: Supplementary file 7 — Supplemental Data S5. Pharmacotranscriptomic profiling results [file 41467_2021_27667_MOESM7_ESM.xls]

## Sheet: Drug screening
			Cell lines High		Cell lines Low
signature	Dataset	drug	No. cell lines	Mean DSS1	No. cell lines	Mean DSS1	Difference DSS1	ANOVA p value
KRAS_targets	CTRPv2	parbendazole	7	0.0955161	7	0.25796	-0.1624	0.00434733
KRAS_targets	CTRPv2	erastin	7	0.025288	7	0.185627	-0.1603	0.00799918
KRAS_targets	CTRPv2	CD-437	7	0.0650597	7	0.199324	-0.1343	0.00949212
KRAS_targets	CTRPv2	CHEMBL1222381	7	0.00422519	7	0.122919	-0.1187	0.00194529
KRAS_targets	CTRPv2	MLN4924	7	0.0843807	7	0.269334	-0.185	0.0321116
KRAS_targets	CTRPv2	GMX-1778	7	0.0466762	7	0.23388	-0.1872	0.0272847
KRAS_targets	CTRPv2	KU-0063794	7	0.0398925	7	0.140076	-0.1002	0.0119698
KRAS_targets	CTRPv2	CIL55A	4	0.0777199	4	0.179449	-0.1017	0.0415879
KRAS_targets	CTRPv2	BRD-K97651142	7	0.0530496	7	0.236447	-0.1834	0.02444
KRAS_targets	CTRPv2	clofarabine	7	0.0707919	7	0.276547	-0.2058	0.014682
KRAS_targets	CTRPv2	3-Cl-AHPC	7	0.0601112	7	0.244388	-0.1843	0.00345177
MYC_targets	CTRPv2	erastin	7	0.169172	7	0.0269923	0.1422	0.0145179
MYC_targets	CTRPv2	FQI-1	4	0.157702	4	0.0466029	0.1111	0.0281624
MYC_targets	CTRPv2	CD-437	7	0.197137	7	0.0484773	0.1487	0.00106023
MYC_targets	CTRPv2	3-Cl-AHPC	7	0.225539	7	0.0605569	0.165	0.000165166
hypoxia	CTRPv2	SN-38	6	0.0818563	6	0.2114	-0.1295	0.0244626

## Sheet: Cell lines signature inference
CCLE_NAME	KRAS_targets	MYC_targets	hypoxia
A172_CENTRAL_NERVOUS_SYSTEM	0.446	1.702	0.773
AM38_CENTRAL_NERVOUS_SYSTEM	-0.137	2.025	0.58
CAS1_CENTRAL_NERVOUS_SYSTEM	0.528	1.654	0.654
CCFSTTG1_CENTRAL_NERVOUS_SYSTEM	0.62	1.996	0.87
DBTRG05MG_CENTRAL_NERVOUS_SYSTEM	0.553	1.774	0.774
DKMG_CENTRAL_NERVOUS_SYSTEM	0.561	1.571	0.593
GB1_CENTRAL_NERVOUS_SYSTEM	0.088	1.693	0.533
GMS10_CENTRAL_NERVOUS_SYSTEM	0.632	1.791	0.503
KG1C_CENTRAL_NERVOUS_SYSTEM	0.32	1.223	1.019
KNS60_CENTRAL_NERVOUS_SYSTEM	0.653	1.978	0.654
KNS81_CENTRAL_NERVOUS_SYSTEM	0.92	1.567	0.535
KS1_CENTRAL_NERVOUS_SYSTEM	0.446	1.68	0.379
LN18_CENTRAL_NERVOUS_SYSTEM	0.224	2.101	0.48
LN229_CENTRAL_NERVOUS_SYSTEM	0.214	2.024	0.595
M059K_CENTRAL_NERVOUS_SYSTEM	0.466	1.7	0.518
SF126_CENTRAL_NERVOUS_SYSTEM	0.527	1.634	0.759
SF268_CENTRAL_NERVOUS_SYSTEM	0.162	1.705	0.879
SF295_CENTRAL_NERVOUS_SYSTEM	0.29	2.075	0.91
SNB75_CENTRAL_NERVOUS_SYSTEM	1.242	1.572	0.999
SNU1105_CENTRAL_NERVOUS_SYSTEM	0.822	1.757	0.705
SNU201_CENTRAL_NERVOUS_SYSTEM	1.053	1.333	0.948
SNU466_CENTRAL_NERVOUS_SYSTEM	0.683	1.346	1.044
SNU489_CENTRAL_NERVOUS_SYSTEM	0.669	1.374	0.814
SNU626_CENTRAL_NERVOUS_SYSTEM	1.088	1.895	0.388
SW1088_CENTRAL_NERVOUS_SYSTEM	0.655	1.956	0.561
T98G_CENTRAL_NERVOUS_SYSTEM	0.474	1.96	0.765
U118MG_CENTRAL_NERVOUS_SYSTEM	-0.139	1.716	0.94
U251MG_CENTRAL_NERVOUS_SYSTEM	0.496	1.784	0.869
U87MG_CENTRAL_NERVOUS_SYSTEM	0.537	1.728	1.133
YH13_CENTRAL_NERVOUS_SYSTEM	0.627	1.734	0.716
YKG1_CENTRAL_NERVOUS_SYSTEM	0.226	1.75	0.949
