# Supplementary material for: Topographic mapping of the glioblastoma proteome reveals a triple-axis model of intra-tumoral heterogeneity
Source: Nat Commun. 2022 Jan 10;13:116. doi: 10.1038/s41467-021-27667-w (PMC8748638; doi:10.1038/s41467-021-27667-w)
Supplement: Supplementary file 8 — Supplemental Data S6. Functional kinome profiling [file 41467_2021_27667_MOESM8_ESM.xlsx]

## Sheet: G411
Drug	Targets	Overall viability	absolute difference
GSK204919	PRKD2, PRKD1	0.648668	-1.09458
GW855857	ACVR1B, TGFBR1, PRKD1, PRKD2, PRKD3	0.78306	-0.990841
GSK1398477	PDGFRB	0.478741	-0.818564
GSK1838705	ALK, CLK2, CLK1, FER, FES, IGF1R, IRR, MYLK	0.342184	-0.66539
GW810372X	GSK3B, CLK2, HIPK1	0.705195	-0.524184
GW792479	PIP4K2C	1.21071	-0.480584
GSK223675	TGFBR1, ACVR1B, PRKD1	1.06541	-0.462393
GW684088	TGFBR1, MINK1	1.17231	-0.455188
SB-735464	NLK	0.369171	-0.428748
GW435821X	IKBKE	0.4173	-0.415021
XMD-17-51	NUAK1, ABL1, AURKA	0.60839	-0.404214
GW780159X	RPS6KA6	1.28544	-0.377994
GW709042A	KDR, TEK, RET	0.192057	-0.366968
TPKI-24	PLK1, PLK3, PLK2, MYLK, DAPK3	0.440975	-0.360133
CA93.0	GAK	0.597999	-0.339607
GW814408X	AURKC	0.333047	-0.31558
GW683134A	KDR, TEK, KIT	0.227981	-0.3136
GSK1070916	AURKB, AURKC, FLT1, TIE2, SIK, FLT4, FGFR1	0.542221	-0.311161
BI00133844	EGFR, ERBB2, EPHA6, LYN, BLK, RET, MEK5, EPHB4, LCK, SRC, HCK, ERBB4	0.684493	-0.282543
JH-II-127	LRRK2, CHK2, MLCK	0.556132	-0.277963
PFE-PKIS 32	CDK4, TTK	0.878358	-0.27692
BI00113608	EGFR, EPHA6, ERBB2, EPHB4, BLK	0.819666	-0.262379
GW525701	EPHB6	0.217786	-0.256365
TPKI-26	PLK1, PKL2, PKL3	0.139246	-0.240861
GSK270822A	ROCK1	0.952647	-0.21167
CCT244747	CHEK1, PRKAA1, RPS6KA1, RPS6KA3	0.679687	-0.207609
VE-821	ATR	1.02308	-0.206174
SB-633825	STK10	1.12966	-0.201063
GSK1392956A	INSR, IGF1R, PTK2B	0.657327	-0.195763
NVS-PAK1-1	PAK1	0.777369	-0.187474
GSK1904529	IGF1R, INSR, FER, FRK	0.822734	-0.169957
TPKI-106	MAPK10, MAPK14	1.15141	-0.167398
TPKI-72	AURKB	0.673821	-0.16727
GSK237701A	NEK9, PDGFRB, PDGFRA, PLK1	0.488275	-0.16296
GW784752X	GSK3A	0.73037	-0.161474
BI00007366	EGFR, BUB1, ERBB2, GAK	0.675253	-0.158042
THZ1	CDK7, IGF1R, INSR, MAP3K11, MAPK8, TBK1, TYK2	0.184852	-0.150985
BI2536	PLK1, PLK2, PLK3, RPS6KA4, CAMKK1, CAMKK2, MYLK	0.226309	-0.150637
GSK1379761	JAK2	0.845644	-0.148191
XMD8-87	FRK, PTK6, TNK2	0.729221	-0.148086
GSK2336394	PIK3CB	0.700942	-0.134754
GW416981X	CDK2, CDK1, MELK, IKKE, CDK3	0.124277	-0.133051
SB-725317	CDK2, GSK3B	0.187837	-0.129729
GSK114	TNNI3K, ACK1, ZAK, PDGFRB	0.868344	-0.125044
GSK2283293	STK17A	0.766221	-0.124961
SB-772077-B	ROCK1, ROCK2, RPS6KA5, PIM1, RSK1	0.785519	-0.118567
K05908	BMPR1B, ACVR1, ACVRL1, RIPK2, BMPR1A, LCK, ACVR1B, TGFBR1	0.993734	-0.116235
BI00604564	Haspin, GAK, YSK4, PIP5K1C, MKNK2, IKKbeta, RIOK2	0.879976	-0.115417
GSK2606414	EIF2AK3, RIPK1	0.905208	-0.113844
HTH-01-015	NUAK1	0.1159	-0.109984
GW560459	RPS6KA6	0.900999	-0.10877
GW621970X	FLT1, KIT, YES	0.98948	-0.105972
GW807982X	CLK2, CLK1, MAPK15, NEK6	0.803096	-0.103578
GW282449A	ERBB4	0.950141	-0.100124
FM-381	JAK3, JAK1, PIK3C2G	1.03617	-0.0976687
D2202-1	DDR1, NTRK3, NTRK2, NTRK1	0.53704	-0.0929109
GSK2850163	ERN1	0.773841	-0.0838403
GSK2297428	PIK3C3	0.913088	-0.0792794
GW440135	KIT, MAP2K5, KDR, PDGFRA	0.637531	-0.0728253
PFE-PKIS 34	JAK3, JAK2	1.02211	-0.0661508
GW867253	PI4KB, PIK3CG	0.391541	-0.0647646
BI00036838	GSK3B, GSK3A, DYRK1A, CDKL5, DYRK1B, ICK, DYRK2, CDK7	0.152065	-0.0620845
GSK872	RIPK3	0.961144	-0.0585493
SB-693162/GW549034	MAP3K19	0.917509	-0.057213
GW434756X	MAPK14, MAPK9, CSNK1A1, RPS6KA6, NLK, MAPK10	1.07459	-0.056658
Vertex 11e	MAPK1, MAPK3	0.038235	-0.0557918
BI00614644	MAPKAPK2, MAPKAPK5, PIM3	1.05792	-0.0532923
TPKI-39	KIT, PDGFRB, CIT, PDGFRA, DDR1, CSF1R, FLT1, KDR	0.884685	-0.0517993
GSK336313	PLK2	1.00755	-0.0516751
TPKI-91	GSK3A, GSK3B	1.00538	-0.0500733
GSK299115A	ROCK1	1.01034	-0.0477702
UNC-AA-1-0013 (SGC-AAK1-1)	AAK1, RIOK1, BMP2K	0.874058	-0.0454392
TH257	LIMK2	0.958232	-0.044616
BI01125081	YSK4, SYK, ZAP70, JAK2	1.04456	-0.0441614
PFE-PKIS 39	MET	1.08843	-0.0429624
BIRB0876BS	DDR1, MAPK14	1.1614	-0.0429033
PFE-PKIS 25	JAK3, JAK2, JAK1, TYK2, DCLK3	1.04341	-0.0406416
PFE-PKIS 41	MAPK14	1.03203	-0.0399439
GW442130X	NTRK1, NTRK3, AURKA	1.02097	-0.0398946
THZ531	CDK12, CDK13	0.0316205	-0.0371331
SB-282975	CSNK1D	0.972774	-0.0360536
GSK2328680	PIK3CB	0.683373	-0.0355346
BI00047804	PIK3CG, NEK5, CLK4, CLK1, NEK3, CLK3, PIK3CA	0.685296	-0.0323758
GW282974X	ERBB2, ERBB4	0.893588	-0.028158
SB-517081	KIT	1.05971	-0.0275065
GW632580X	CSF1R	1.03085	-0.0260943
BI00601000	MAPK14	1.03581	-0.0239094
GSK481	RIPK1	1.0108	-0.0222784
GSK461364	PLK1, NEK2	0.0393574	-0.0220076
TPKI-85	PIK3C3, GSK3B	1.01979	-0.0217999
GW868318	MAPK14, MAPK11	1.08376	-0.02085
PFE-PKIS 44	CDK4	0.729748	-0.0190038
TPKI-16	MAP2K1	0.0170009	-0.0180146
JNK-IN-7	JNK1, JNK2, JNK3, IRAK1, YSK4, ERK3, RIOK2, PIP5K2C, CDKL5, ICK, DRAK1	0.0112726	-0.0176817
TPKI-69	KIT, PDGFRB, PDGFRA, FLT3, KDR, CSF1R	0.810522	-0.0136053
GSK2373690	PIK3CB, PIK3CG	0.419975	-0.0123522
PFE-PKIS 40	PIK3CG, PIK3CA, PIK3C2G, PIK3CD, PIK3CB, PIK3C2B, MTOR, PI4KB	0.00985151	-0.00593257
GSK190937	PDGFRA	1.00686	-0.00478437
NVP-2	CDK9, TAOK3, HIPK4, CDK13, IRAK1, DYRK1A	0.00934826	-0.00419515
PFE-PKIS 29	PIK3CG, PIK3CA, PIK3C2G, PIK3C2B, PIK3CD, PIK3CB, MTOR, PI4KB	0.0263772	-0.00330123
GSK579289A	NEK2, NEK9, PLK1	0.00819794	-0.00322883
TPKI-105	MAPK10	1.04115	-0.00304395
GSK200398A	ERBB4, ERBB2, EGFR	0.768511	-0.00268395
TPKI-100	MAPK10	1.03975	-0.00251584
SB-747651A	MSK1, RSK, p70S6K, PRK2, ROCK2	0.66455	-0.00200162
GW412617	MAP4K2	0.00309919	0.000415943
CCT241533	CHEK2, MARK3, PHK	0.00386208	0.000610442
GSK2269557	PIK3CD	0.505061	0.000754915
VE-822	ATR, ATM	-0.00163214	0.00267148
GW440146	MAP2K5, BLK	0.00438949	0.00288585
BIBW3133BS	EGFR, ERBB2, IRAK1, MEK5, MKNK1, GAK, BUB1, LOK	-0.000283132	0.00359402
ERK5-IN-1	MAPK7	0.0187698	0.00699716
XMD8-92	MAPK7	0.880904	0.00946382
GW576924A	EGFR, ERBB2	0.972514	0.0119889
GW429374A	IKBKE, MAP4K4	0.811881	0.0124181
GSK2578215	LRRK2	0.9099	0.0154884
GSK1379710	NTRK3	0.973794	0.0168073
GW305074X (also GW5074)	PIM2, cRAF, MAPK3	0.840611	0.0175079
GSK843	RIPK3	1.03857	0.0180263
GW300660X	CDK1, CDK2, CLK2, MELK	1.04331	0.0183372
GSK583	RIPK2	0.956066	0.0203645
BIRZ0518XX	PRKCQ, PRKCE, PRKCD	0.0872272	0.0224688
GSK2656157	EIF2AK3, RIPK1, MAP3K2	0.958843	0.0238529
GW830900A	AURKC	0.995981	0.0250835
SB-733894	MYLK2	1.06909	0.026785
GW406108X	RAF1	0.680748	0.0274242
BIBF0846CL	YSK4, FLT3, PDGFRB, RET, SNARK	1.07698	0.0333286
GSK312879	ERBB2, EGFR, BRAF, ERBB4, STK36	0.987416	0.0354812
GW651576X	EGFR	1.05444	0.0362523
WZ4003	NUAK1, NUAK2	0.0454628	0.03685
GSK2250882	STK17A	1.09359	0.0394008
GW830263A	KDR, AURKC	1.00866	0.0395674
SB-708998	MYLK2	0.874989	0.0402618
GSK1122999	IKBKB, GSG2	0.994611	0.0409285
SB-219980	CSNK1D, CSNK1E, MAPK10, CSNK1A1, MAPK9, MAPK14, PIP4K2C	0.973858	0.0414861
GSK2288359	PDPK1	0.858298	0.0429647
GW580509X	FLT1, TNK1, KIT	0.869106	0.0455843
GW811761X	CLK2, MAPK15, CLK1, HIPK2, HIPK3	1.079	0.045716
GW642138X	TYK2	0.850528	0.0468808
AH5015	TYK2	0.991584	0.0543579
GSK204607	PLK2, PLK1, PLK3, MAP2K5, STK10	0.90625	0.0580903
PFE-PKIS 3	FGFR1	0.950582	0.0594693
HG-10-102-01	LRRK2	1.00202	0.060097
GW569293E	MAPK14, NLK, MAPK9, LATS1, MAPK10, GAK	1.0127	0.0666768
GSK2334470	PDPK1	0.425591	0.0694536
GSK1379712	EPHB6	1.03127	0.0730208
GW276655	CDK1, CDK2	0.835612	0.0740908
GSK2376236	PDPK1	0.52976	0.0747186
PFE-PKIS 12	CASK	0.907121	0.0787173
GW693917A	KDR, TEK, EPHA2	0.564211	0.0792346
SB-710397	BRAF	1.02446	0.082225
GW770249X	TEK, KDR, MUSK, NTRK1, PDGFRA, KIT	0.758287	0.0836627
GW572399X	CDK2	0.938102	0.0870923
GW335962X	KIT	0.978936	0.0916387
TPKI-97	BRAF	1.00801	0.095908
GW300657X	CDK1, CDK2	0.985378	0.099713
GW280670X	CDK2	0.814709	0.10119
PFE-PKIS 1	MAPK14, MAPK11	1.05995	0.104076
BI00865461	MEK5, RAF1, BRAF, SRMS, ZAK	0.850989	0.105369
GW578748X	IKBKE	1.08351	0.115473
GSK2219385	IGF1R, INSR	0.989271	0.119067
GW296115X	BRSK1, BRSK2, RSK3	0.334393	0.120871
TPKI-58	MAP3K5	0.966458	0.122198
GSK2298859	PDPK1, PRKX, STK17B, STK17A	0.400281	0.125827
BMX-IN-1	BMX, BTK	0.52909	0.133276
GW832467	DDR1	0.877468	0.138544
SB-590885	BRAF, RAF1, RIPK2	0.669155	0.139305
GSK840	RIPK3	1.02494	0.139554
BI00645435	RPS6KA6, NUAK2, STK17A, STK17B, RSK2, LRRK2, PRKD1	0.622985	0.139719
UNC-AA-1-0017	AAK1, BMP2K, PIP5K1C	0.946623	0.141462
TX-85-1	ERBB3	0.764425	0.146162
GR269666A	ERBB4	0.913052	0.155432
SB-216385	MAP2K4, MAP2K3	1.00862	0.160087
DDR1-IN-1	DDR1	0.556029	0.166784
SB-242719	MAPK14	0.897473	0.194934
GSK2292767	PIK3CD	0.557191	0.203273
GW513184X	GSK3B, AurkA	0.916646	0.203844
BI00009348	PIK3CG, PIP5K2C, TAK1, YSK4, RSK4, PIP5K1C, BMPR2, STK16	1.0491	0.205324
SB-742609	GSK3A	0.896307	0.213021
BI00801818	FAK, RSK2, DYRK1A, RSK1, CLK1, CLK4	0.226872	0.220957
GNF-5	ABL1	0.550284	0.247523
PFE-PKIS 21	MAP2K1	0.379856	0.309833
SB-732932	MYLK2, MAPK15, CDKL2	0.826183	0.367378
CCT251921	CDK8, CDK19	0.625324	0.369938
CCT251545	CDK19, CDK8	0.704029	0.408876
GSK1379762	MAP2K5	0.450162	0.514143
GSK949675	AKT1, AKT2, PRKCH	0.639902	0.520696
