# Supplementary material for: Topographic mapping of the glioblastoma proteome reveals a triple-axis model of intra-tumoral heterogeneity
Source: Nat Commun. 2022 Jan 10;13:116. doi: 10.1038/s41467-021-27667-w (PMC8748638; doi:10.1038/s41467-021-27667-w)
Supplement: Supplementary file 9 — Supplemental Data S7. Antibody list [file 41467_2021_27667_MOESM9_ESM.xlsx]

## Sheet: Sheet1
Antibodies	Primary or Secondary	Source	Identifier
anti-CD276	Primary	Sigma	HPA009285
anti-AKAP12	Primary	Sigma	HPA006344
anti-PTPRZ1	Primary	Sigma	HPA015103
anti-SLC2A1	Primary	Sigma	HPA031345
anti-SERPINH1	Primary	Sigma	HPA029198
Rabbit-HRP	Secondary	Agilent	K400311-2
